# Supplementary material for: Movement smoothness in chronic post-stroke individuals walking in an outdoor environment—A cross-sectional study using IMU sensors
Source: PLoS One. 2021 Apr 22;16(4):e0250100. doi: 10.1371/journal.pone.0250100 (PMC8061986; doi:10.1371/journal.pone.0250100)
Supplement: S1 File — (XLSX) [file pone.0250100.s002.xlsx]

## Sheet: Master_Data
ID	Group	Impairment	Sex	Age (years)	Hight (cm)	Weight (kg)	Handness	PT treatment	Level Schooling								SPARC Angular velocity (yaw)	SPARC Angular velocity (pitch)	SPARC Angular velocity (roll)	Jerk (yaw)	Jerk (pitch)	Jerk (roll)	gait speed (m/s) -GWALK	Symmetry_StrideLength	Duration
1	1	3	2	55	174	69	1	2	3								-1.90151	-2.73218	-2.22613	104	120	66.5	1.17639	3.6	6.89
2	1	3	2	52	175	78	1	2	4								-3.7798	-3.10328	-2.45843	102	142.667	80	1.3	1.96114	6.86333
3	1	3	2	61	165	80	1	2	3								-1.98659	-2.20147	-2.57447	128.5	159.5	118	1.10507	2.66	7.815
4	1	3	2	60	179	99	1	2	3								-2.2574	-2.50404	-2.94169	129.5	195.5	126.5	1.05313	2.06	8.97
5	1	3	1	37	159	52.4	1	2	4								-2.25334	-3.73617	-2.60413	102	142	72	1.03114	0.46	7.65
6	1	3	2	49	181	74	1	2	4								-3.0382	-3.1162	-2.36498	86	130.5	69	1.16195	1.08	6.305
7	1	3	2	54	179	81	1	2	3								-2.92273	-3.08018	-2.83946	135	148	97.5	1.39704	4.86	7.85
8	1	3	1	55	164	70	1	2	3								-2.8655	-2.42229	-2.45308	77	165	106	1.00191	0.2	8.085
9	1	3	2	64	173	64	1	2	2								-2.56756	-2.26589	-2.71967	89	128.5	82	1.20764	2.64	7.445
10	1	3	2	57	180	90	1	2	3								-2.8152	-2.98616	-2.69654	83.3333	126.333	81.6667	1.35566	5.01333	5.54667
11	1	3	1	56	169	77	1	2	3								-1.89717	-3.49514	-2.70628	83.5	149.5	70.5	1.18255	14.36	7.25
12	1	3	2	56	180	95	1	2	2								-3.59375	-2.5888	-2.40777	136	187	109	1.07765	4.46	8.86
13	1	3	2	66	167	59	1	1	4								-2.16834	-3.2581	-2.56208	79	111.5	57.5	1.40165	8.1	6.16
14	1	3	2	70	177	85	1	2	3								-2.58183	-4.12655	-2.68933	104	133	73.5	1.39396	0.28	6.22
15	1	3	1	51	163	72	1	2	3								-2.99492	-3.28263	-2.55089	89	143	97	1.41685	1.46	6.54
16	1	3	2	36	182	101	1	2	3								-2.81486	-3.05557	-2.64598	124	132.5	100	1.15185	2.98	8.045
17	1	3	1	54	151	63	1	1	4								-2.60331	-2.61665	-2.664	96	129	105	1.0795	11.94	8.26
18	1	3	2	66	172	74	1	2	2								-2.55811	-3.05199	-2.3712	114	162	84.5	1.10347	0.64	7.66
19	1	3	2	67	184	79	1	2	3								-2.20209	-2.8093	-2.40998	121	159	98	1.14353	2.62	7.705
20	1	3	2	61	170	70	1	2	3								-2.255	-3.45661	-2.2942	103	134	70	1.21936	1.82	6.635
21	1	3	1	68	158	63	1	2	3								-2.43319	-3.32761	-2.27368	72.5	153	81.5	1.17492	3.7	7.255
22	1	3	2	44	172	110	1	2	4								-1.96883	-2.98845	-2.70711	132.5	137	89	1.088	3.24	8.235
23	1	3	1	58	163	68.8	1	2	4								-2.06268	-2.39925	-2.29232	67	135.667	112	1.16193	5.86667	7.82667
24	1	3	2	60	180	90	1	2	3								-2.1763	-2.51864	-2.42489	94.5	152	86	1.24541	4.84	6.745
25	1	3	2	55	172	81	1	2	3								-2.49797	-3.62037	-2.5672	106.5	122	75.5	1.35567	2.52	7.02
26	1	3	2	62	180	89	1	2	3								-2.45642	-2.26535	-2.46614	110.5	144	84.5	1.225	0.72	6.66
27	1	3	2	64	177	87	1	2	3								-3.68086	-3.47185	-2.56342	116	154	101	1.03253	8.06	7.68
28	1	3	2	44	179	87	1	2	2								-2.53785	-3.04364	-2.76395	77.6667	119	61.3333	1.7801	16.64	5.16
29	1	3	1	51	174	72	1	1	3								-2.59665	-3.64493	-2.75724	81.5	127	94	1.04061	1.92	7.79
30	1	3	2	70	162	71	1	2	4								-2.94212	-3.94384	-2.53623	81.3333	107.333	56.6667	1.58077	2.98	5.41333
31	1	3	1	67	169	67	1	2	3								-2.60413	-2.47114	-2.46851	74.5	99	43.5	1.434	4.68	5.36
32	1	3	2	48	181	86	1	2	3								-1.88606	-2.55756	-2.29772	96	120.5	69	1.20798	0.72	6.345
ID	Group	Impairment	Sex	Age (years)	Hight (cm)	Weight (kg)	Handness	PT treatment	Level Schooling	Time since stroke (months)	Type of Stroke	Affected Hemisphere	FM_LL	Spasticity_Plant	Spasticity_KneeExt	Spasticity_Adduct	SPARC Angular velocity (yaw)	SPARC Angular velocity (pitch)	SPARC Angular velocity (roll)	Jerk (yaw)	Jerk (pitch)	Jerk (roll)	gait speed (m/s) -GWALK	Symmetry_StrideLength	Duration
33	2	2	2	44	174	74	1	2	2	21	2	1	17	3	1+	1+	-3.625	-3.7531	-3.16817	197.75	230.75	147.75	0.94	9	10.68
34	2	2	1	54	156	62	1	1	3	19	1	2	14	4	3	2	-2.14194	-2.46636	-2.90204	564	749	572	0.203564	5.35123	55.45
35	2	2	2	54	163	52	1	2	2	22	1	2	17	3	1	2	-3.17819	-2.64688	-3.25628	220.25	257.25	248.75	0.54	3.52	18.135
36	2	1	2	50	168	79	2	2	1	6	1	2	32	1+	1	1	-2.77849	-3.29295	-2.65857	133.8	164.8	124.6	0.43	7.91	8.486
37	2	2	1	58	159	52	1	1	3	14	2	2	18	4	4	3	-2.81706	-2.32267	-3.6721	236.75	249.25	260.5	1.1	11.44	23.135
38	2	1	2	49	178.5	86	1	1	3	45	2	2	20	3	2	3	-2.45904	-2.4492	-3.86971	221	237	179	0.65	54.74	15.63
39	2	2	1	50	163	61	1	1	2	54	1	2	18	1	0	0	-2.37222	-2.91046	-3.94736	181.25	269.25	209.5	0.53	3.42	17.6275
40	2	1	1	69	157	60	1	1	3	87	2	2	30	2	0	0	-4.09877	-3.29532	-2.55347	132	177.5	121.75	0.93	22.34	10.2175
41	2	1	2	37	175	70	1	1	3	23	2	1	20	3	1+	2	-2.69461	-3.54025	-3.9781	137.5	220.75	149.75	0.83	3.88	11.5425
42	2	1	1	51	167	56	1	1	3	9	2	1	23	4	3	1	-2.33013	-2.28102	-3.46457	197.75	247.25	222.75	0.46	5.96	21.01
43	2	1	2	72	178	81	1	1	1	20	1	2	23	2	1	1+	-3.20001	-2.42626	-2.77921	115.75	120.25	96.75	1.2	7.84961	8.2275
44	2	1	2	47	174	77	1	1	3	35	1	2	21	3	2	2	-2.1219	-2.31071	-3.88888	307.5	294	240	0.471954	25.72	19.015
45	2	2	2	60	170	87	1	2	1	84	1	2	17	3	3	2	-2.50113	-2.11841	-3.99787	166	197.5	163.5	0.611496	53.76	14.33
46	2	1	2	58	160	81	1	2	1	41	1	1	22	3	1+	2	-3.43176	-2.02931	-3.04212	275.5	357	249.5	0.41	29.92	18.27
47	2	2	2	68	175	80	1	1	2	39	1	1	13	4	3	1+	-3.21439	-2.13116	-4.18128	207	286	249	0.474482	71.84	24.1
48	2	1	2	58	180	91	1	1	1	59	1	1	27	2	1	1	-2.23416	-2.70652	-2.81118	271.25	308.25	243	0.64	30.8	16.2975
49	2	1	2	66	180	76	2	1	3	49	1	2	26	1	0	0	-3.00492	-3.9384	-3.38324	142.75	187	141.5	0.75	14.38	12.465
50	2	2	2	56	172	80	1	2	2	40	1	2	11	4	1+	3	-2.23158	-2.44197	-3.06478	780	956	851.5	0.149763	27.92	62.47
51	2	1	1	70	154	69	1	2	1	52	1	2	27	1	0	0	-3.93215	-3.81874	-2.43512	131	170.5	97.5	1.01	9.69	8.7425
52	2	2	2	64	178	80	2	1	2	64	1	1	11	4	3	2	-2.195	-2.62298	-3.48967	174	224.5	178	0.60545	26.02	15.79
53	2	2	1	54	162	67	1	2	4	66	2	1	15	3	2	2	-2.67589	-3.01245	-3.78393	185	173.25	173	0.75	3.68	12.82
54	2	2	2	62	175	83	1	1	2	24	1	2	14	4	3	2	-2.41454	-2.20014	-2.66565	258.25	314	283	0.51	1.3	19.84
55	2	2	2	57	172	80	1	1	1	19	1	1	15	3	3	3	-2.37662	-2.46164	-3.3398	160.5	211	168.5	0.74	6.5	13.72
56	2	2	2	60	181	84	1	1	2	41	1	2	15	4	1	3	-2.09302	-2.32932	-3.44597	312	346	307.5	0.450219	37.22	24.29
57	2	2	2	56	177	74	1	1	4	18	1	1	15	3	1+	1	-3.19882	-3.13419	-3.56752	151	210.25	152.25	0.94	4.2	10.1375
58	2	1	2	44	180	85	1	2	3	96	2	2	20	4	3	3	-2.15218	-2.38632	-2.97847	243.5	319.5	252	0.62	45.35	16.5475
59	2	1	2	66	172	89	1	2	1	96	1	1	23	3	1+	2	-3.15038	-3.14442	-4.40116	216.5	251	203	0.574931	28.64	15.34
60	2	2	2	68	182	81	2	1	1	13	1	2	16	4	2	3	-2.88985	-3.17315	-3.58014	222.25	246	241	0.59	5.38	16.2575
61	2	2	2	60	170	89	1	1	1	6	1	2	15	4	4	2	-3.38596	-3.1505	-3.71674	545.5	690	530	0.205575	18.8	45.41
62	2	1	1	66	162	92	1	2	1	23	1	1	21	1+	0	0	-2.56163	-2.65664	-2.40088	565.25	817.75	520	0.39	3.8629	58.465
63	2	1	1	38	154	51	1	2	2	55	1	1	22	4	1	2	-2.84301	-2.68274	-2.6484	172	241.5	186.75	0.68	2.66	14.305
64	2	1	1	53	159	75	1	2	1	21	1	2	30	2	1	1+	-2.85849	-3.2622	-2.82632	130	120	105.5	0.924992	8.68	8.815
